# Supplementary material for: Signals from the head and germinative region differentially regulate regeneration competence of the tapeworm Hymenolepis diminuta
Source: Development. 2025 Oct 20;152(20):dev204781. doi: 10.1242/dev.204781 (PMC12582415; doi:10.1242/dev.204781)
Supplement: Table S3. Source data used in this study. [file develop-152-204781-TableS3.xlsx]

## Sheet: Fig. 1B-C
6-day-old worms were cut after pre-acclimation for 3 days. Phenotype after DAPI staining at 15 dpa.
0.5 mm	Proglottids	length (mm)	GR (mm)	Averages for regenerates only			SD			Mean of means			SD of means				2 mm	Proglottids	length (mm)	GR (mm)	Averages for regenerates only			SD			Mean of means			SD of means
Exp 1				Proglottids	length (mm)	GR (mm)	Proglottids	length (mm)	GR (mm)	Proglottids	length (mm)	GR (mm)	Proglottids	length (mm)	GR (mm)		Exp 1				Proglottids	length (mm)	GR (mm)	Proglottids	length (mm)	GR (mm)	Proglottids	length (mm)	GR (mm)	Proglottids	length (mm)	GR (mm)
1	134	8.928	0.955							135.33	11.4565	1.00849	16.727	3.15076	0.0766502		1	230	25.799	1.43							239.648	27.8406	1.07323	27.4705	7.37967	0.0492033
2	89	5.76	0.938														2	124	7.688	0.992
3	140	9.894	1.032														3	239	22.918	1.072
4	121	8.263	0.902														4	180	13.351	0.986
5	113	7.662	0.853														5	235	23.618	1.028
6	131	8.827	0.943														6	215	23.936	1
7	104	8.657	1.126	118.857	8.28443	0.964143	18.1423	1.30376	0.0896575								7	292	33.694	0.983
8	0	0.34															8	231	27.482	1.077
9	0	0.712															9	142	9.499	0.956
10	0	0.617															10	310	44.788	1.076	219.8	23.2773	1.06	58.7042	11.1919	0.137056
Exp 2	Proglottids	length (mm)	GR (mm)	Proglottids	length (mm)	GR (mm)	Proglottids	length (mm)	GR (mm)								Exp 2	Proglottids	length (mm)	GR (mm)	Proglottids	length (mm)	GR (mm)	Proglottids	length (mm)	GR (mm)
1	158	16.393	0.948														1	249	28.767	1.061
2	169	15.374	1.155														2	275	38.65	1.364
3	169	16.39	1.107														3	273	43.197	1.095
4	154	15.241	0.908														4	325	56.416	1.261
5	194	21.541	1.216														5	242	19.668	0.896
6	156	14.999	0.996														6	260	30.204	1.3
7	110	11.207	1.238														7	306	49.523	1.024
8	137	9.824	0.987														8	274	39.555	1.127
9	114	9.538	1.133														9	258	30.276	0.921
10	162	15.348	1.282	152.3	14.5855	1.097	25.669	3.59428	0.130491								10	248	27.29	1.228	271	36.3546	1.1277	26.4869	11.2109	0.158478
Exp 3	Proglottids	length (mm)	GR (mm)	Proglottids	length (mm)	GR (mm)	Proglottids	length (mm)	GR (mm)								Exp 3	Proglottids	length (mm)	GR (mm)	Proglottids	length (mm)	GR (mm)	Proglottids	length (mm)	GR (mm)
1	151	13.169	1.125														1	167	13.857	0.988
2	106	6.991	0.748														2	314	37.197	1.373
3	194	17.124	1.056														3	277	32.365	0.904
4	131	13.232	0.919														4	196	16.943	1.056
5	164	13.961	1.096														5	189	15.973	0.894
6	63	4.52	0.842	134.833	11.4995	0.964333	46.0843	4.7439	0.151903								6	230	24.83	0.979
																	7	224	26.065	1.03	228.143	23.89	1.032	51.7733	8.81397	0.161779
failure to regenerate: 3/27 (11.1%)																		failure to regenerate: 0/27

## Sheet: Fig. 1D
6-day-old worms were cut after pre-acclimation for 3 days. Phenotype after DAPI staining ever 2 days.
Proglottid regeneration
Time (dpa)	0	2	4	6	8	10	12	14
0.5 mm	0	0	21	96	145	193	115	249
	0	0	16	96	90	97	138	187
	0	0	59	62	59	98	161	182
	0	0	38	85	120	161	187	160
	0	0	5	11	112	106	153	201
	0	0	7	16		130	114	116
		0	21			121
Average	0	0	23.8571	61	105.2	129.429	144.667	182.5
Time (dpa)	0	2	4	6	8	10	12	14
2 mm	51	82	98	241	213	277	275	219
	57	76	98	88	169	189	370	291
	66	78	155	141	243	191	221	332
	46	78	105	193	180	252	288	174
	66	75	159	197	291	241	207	293
	61	75	112	134	170	161	184	182
		79	122	113	223	159	192	263
Average	57.8333	77.5714	121.286	158.143	212.714	210	248.143	250.571
	n at start	n reported	did not regenerate
0.5 mm	54	50	7.40741
2 mm	55	55	0

## Sheet: Fig. 1E
WISH for A-P markers
Transcript	Exp	whole	0 dpa	10 dpa
Bcat1	1	4	3	4
	2	3	4	3
	sum	7	7	7
fzd5/8	1	4	4	5
	2	4	4	3
	sum	8	8	8
tnfr16	1	5	2	4
	2	5	5	3
	3			6
	sum	10	7	13
sfrp	1	4	4	3
	2	4	4	2
	sum	8	8	5

## Sheet: Fig. 2
Cut 1: 0.5 mm then grow for 18 days
Cut 2: 0.5 mm then grow for 18 days
	Regeneration success
	Cut 1			Cut 2
Exp	Start	Regenerated	Percentage	Start	Regenerated	Percentage
1	8	8	100	6	3	50
2	10	10	100	9	9	100
3	46	45	97.8261	10	1	10
n=	64			25
Proglottids regenerated 18 dpa
			Average
Exp	Cut 1	Cut 2	Cut 1	Cut 2
1	262	82	185.875	76
	105	62
	195	84
	186
	228
	138
	149
	224
2	198	68	199.9	78.1111
	258	63
	246	66
	122	76
	178	66
	226	98
	212	88
	120	58
	243	120
	196
3	171	119	207.25	119
	285
	282
	204
	192
	166
	156
	202
Measurements at 0 dpa
	Lenth of GR cut at 0 dpa				Lengh of GR before amputation				GR retained (%)
	Individuals		Average		Individuals		Average		Individuals		Average
Exp	Cut 1	Cut 2	Cut 1	Cut 2	Cut 1	Cut 2	Cut 1	Cut 2	Cut 1	Cut 2	Cut 1	Cut 2
1	0.557	0.556	0.605889	0.490143	1.314	1.261	1.411	1.09638	39.4755	50.7126	42.9404	44.7058
	0.633	0.446			1.5	0.746			44.8618	40.6795
	0.525	0.503			1.239	1.089			37.2077	45.8785
	0.615	0.365			1.591	1.089			43.5861	33.2915
	0.571	0.481				1.049			40.4678	43.8719
	0.697	0.553				1.073			49.3976	50.4389
	0.904	0.527				1.26			64.068	48.0675
	0.41					1.204			29.0574
	0.541								38.3416
2	0.78	0.547	0.7119	0.55625	1.265	1.178	1.2028	1.0043	64.8487	54.4658	59.1869	55.3868
	0.651	0.461			1.205	0.961			54.1237	45.9026
	0.77	0.563			1.132	1.244			64.0173	56.0589
	0.624	0.594			1.229	0.794			51.8789	59.1457
	0.731	0.604			1.276	0.925			60.7749	60.1414
	0.748	0.555			1.197	0.849			62.1882	55.2624
	0.778	0.524			1.19	1.075			64.6824	52.1756
	0.624	0.602			1.203	0.932			51.8789	59.9422
	0.784				1.127	0.977			65.1812
	0.629				1.204	1.108			52.2946
3	0.507	0.806	0.5846	0.788	1.353	1.208	1.3566	1.16425	37.3728	69.2291	43.093	67.6831
	0.679	0.809			1.263	1.095			50.0516	69.4868
	0.59	0.68			1.288	1.101			43.4911	58.4067
	0.639	0.79			1.414	1.236			47.1031	67.8548
	0.554	0.774			1.374	1.02			40.8374	66.4806
	0.489	0.83			1.347	1.087			36.046	71.2905
	0.732	0.823			1.372	1.076			53.9584	70.6893
	0.548	0.792			1.48	1.491			40.3951	68.0266
	0.496				1.117				36.562
	0.612				1.558				45.1128
			0.63413	0.611464			1.32347	1.08831			48.4068	55.9252	Mean of means
			0.0681871	0.156417			0.107982	0.0802795			9.33618	11.4981	SD
									29.0574	33.2915			Min
									65.1812	71.2905			Max
n=	29	23			24	26

## Sheet: Fig. 3A
6-day-old worms were cut at 0.5 mm after pre-acclimation for 3 days. Phenotype after DAPI staining at 15 dpa.
0 dpa
+ Head	Proglottids	Length (mm)
1	0	0.575
2	0	0.526
3	0	0.557
4	0	0.633
5	0	0.563
6	0	0.623
7	0	0.757
Ave	0	0.604857
SD	0	0.0768341
- Head	Prog	Length (mm)
1	0	0.462
2	0	0.556
3	0	0.533
4	0	0.592
5	0	0.625
6	0	0.454
7	0	0.614
Ave	0	0.548
SD	0	0.0692122
15 dpa
+ Head	Prog	Length (mm)
1	114	8.149
2	97	5.233
3	97	6.72
4	96	6.418
5	94	6.252
6	131	9.949
7	72	3.846
Ave	100.143	6.65243
SD	18.3069	1.96714
- Head	Prog	Length (mm)
1	199	24.121
2	338	36.841
3	188	25.769
4	246	33.407
5	176	25.275
6	314	34.766
7	326	43.591
Ave	255.286	31.9671
SD	69.9493	7.22887

## Sheet: Fig. 3B
F-ara-EdU in GR: +/- head
Time (dpa)	Sample	FaraEdU+ cells	Area (mm2)	Normalized	Ave	Set +H to 100%	Ave change	SD
1	+ head
	1	1987	0.253	7853.75		98.2205
	2	1430	0.177	8079.1		101.039
	3	1237	0.158	7829.11		97.9124
	4	1252	0.169	7408.28		92.6494
	5	1947	0.221	8809.95	7996.04	110.179	100	6.44682
	- head
	1	2959	0.258	11469		143.433
	2	2756	0.251	10980.1		137.319
	3	1870	0.18	10388.9		129.925
	4	2354	0.257	9159.53		114.551
	5	2603	0.242	10756.2	10550.7	134.519	131.95	10.8872
3	+ head
	1	1365	0.181	7541.44		114.648
	2	1926	0.248	7766.13		118.063
	3	1675	0.274	6113.14		92.9341
	4	1302	0.251	5187.25		78.8584
	5	997	0.165	6042.42		91.859
	6	1268	0.186	6817.2	6577.93	103.638	100	14.9482
	- head
	1	3344	0.258	12961.2		197.041
	2	2446	0.25	9784		148.74
	3	3425	0.3	11416.7		173.56
	4	2774	0.25	11096		168.685
	5	1207	0.151	7993.38		121.518
	6	1065	0.107	9953.27	10534.1	151.313	160.143	25.7463

## Sheet: Fig. 3C-D
F-ara-EdU from subdivided GRs: 4 regions of 200 um width from A to P
N=3, n= 11 total
+ head	F-ara-EdU+ cells				Area				Normalized				Average				SD
Sample	a	b	c	d	a	b	c	d	a	b	c	d	a	b	c	d	a	b	c	d
1	149	456	563	602	0.044	0.046	0.049	0.051	3386.36	9913.04	11489.8	11803.9
2	188	380	421	412	0.045	0.044	0.044	0.039	4177.78	8636.36	9568.18	10564.1
3	172	285	293	269	0.047	0.045	0.049	0.047	3659.57	6333.33	5979.59	5723.4
4	133	274	267	238	0.043	0.042	0.045	0.043	3093.02	6523.81	5933.33	5534.88
5	130	220	212	222	0.047	0.048	0.048	0.048	2765.96	4583.33	4416.67	4625
6	161	276	271	282	0.047	0.048	0.048	0.048	3425.53	5750	5645.83	5875
7	161	276	271	282	0.044	0.046	0.048	0.047	3659.09	6000	5645.83	6000
8	186	368	420	411	0.046	0.049	0.052	0.051	4043.48	7510.2	8076.92	8058.82
9	233	381	435	481	0.049	0.051	0.053	0.05	4755.1	7470.59	8207.55	9620
10	222	303	338	366	0.04	0.047	0.048	0.05	5550	6446.81	7041.67	7320
11	245	351	347	347	0.044	0.048	0.046	0.046	5568.18	7312.5	7543.48	7543.48	4007.64	6952.73	7231.71	7515.33	935.354	1452.53	2039.57	2300.55
N=3, n= 13 total
- head	F-ara-EdU+ cells				Area				Normalized				Average				SD
Sample	a	b	c	d	a	b	c	d	a	b	c	d	a	b	c	d	a	b	c	d
1	246	601	719	745	0.03	0.044	0.049	0.051	8200	13659.1	14673.5	14607.8
2	144	349	524	559	0.035	0.044	0.046	0.048	4114.29	7931.82	11391.3	11645.8
3	329	587	637	620	0.034	0.052	0.052	0.053	9676.47	11288.5	12250	11698.1
4	278	515	588	595	0.031	0.046	0.048	0.05	8967.74	11195.7	12250	11900
5	148	290	477	540	0.033	0.045	0.047	0.049	4484.85	6444.44	10148.9	11020.4
6	230	513	575	611	0.032	0.047	0.05	0.053	7187.5	10914.9	11500	11528.3
7	418	661	707	709	0.039	0.046	0.049	0.049	10717.9	14369.6	14428.6	14469.4
8	316	540	593	606	0.035	0.043	0.045	0.044	9028.57	12558.1	13177.8	13772.7
9	232	468	636	656	0.035	0.043	0.045	0.044	6628.57	10883.7	14133.3	14909.1
10	550	1023	1157	1140	0.031	0.037	0.041	0.042	17741.9	27648.6	28219.5	27142.9
11	373	942	1050	1018	0.038	0.043	0.046	0.043	9815.79	21907	22826.1	23674.4
12	596	991	1184	1234	0.031	0.036	0.04	0.041	19225.8	27527.8	29600	30097.6
13	805	1186	1320	1240	0.031	0.037	0.039	0.039	25967.7	32054.1	33846.2	31794.9	10904.4	16029.5	17572.7	17558.6	6322.1	8341.15	8096.97	7687.65

## Sheet: Fig. 4A-D, S3C-D
Regeneration after serial amputation (14/15 dpa- quantify posteriors)
# Proglottids											fully proglottidized						Normalized to + Head
	+ Head				1/2 Head				- Head				- 0.5mm				+ Head				1/2 Head				- Head				-0.5 mm
	Cut 1	Cut 2	Cut 3	Cut 4	Cut 1	Cut 2	Cut 3	Cut 4	Cut 1	Cut 2	Cut 3	Cut 4	Cut 1	Cut 2			Cut 1	Cut 2	Cut 3	Cut 4	Cut 1	Cut 2	Cut 3	Cut 4	Cut 1	Cut 2	Cut 3	Cut 4	Cut 1	Cut 2
Exp 1	129	257	137	140	281	222	220	209	508	67	227	208				Exp 1	72.2284	147.701	89.2508	85.6269	157.335	127.586	143.322	127.829	284.434	38.5057	147.883	127.217
	118	133	184	263	198	233	288	301	473	108	283	193					66.0694	76.4368	119.87	160.856	110.862	133.908	187.622	184.098	264.838	62.069	184.365	118.043
	218	136	155	116	302	344	147	325	494	275	151	96					122.06	78.1609	100.977	70.948	169.093	197.701	95.7655	198.777	276.596	158.046	98.3713	58.7156
	266	180	232	137	255		154	135	523	216	68						148.936	103.448	151.14	83.792	142.777		100.326	82.5688	292.833	124.138	44.2997
	180	161	111	224	181	265	198	308	456	172	8						100.784	92.5287	72.3127	137.003	101.344	152.299	128.99	188.379	255.319	98.8506	5.21173
	294	126	102	238	427	277	220	283	219	33	4						164.614	72.4138	66.4495	145.566	239.082	159.195	143.322	173.089	122.62	18.9655	2.60586
	241	168		71	268	213	305	229	498	294	9						134.938	96.5517		43.4251	150.056	122.414	198.697	140.061	278.835	168.966	5.86319
	112	231		119	334	232				232	19						62.71	132.759		72.7829	187.01	133.333				133.333	12.3779
	83				143					42	24						46.4726				80.0672					24.1379	15.6352
	145																81.187
Ave	178.6	174	153.5	163.5	265.444	255.143	218.857	255.714	453	159.889	182.25	200.5				Ave	100	100	100	100	148.625	146.634	142.578	156.4	253.639	91.8902	118.73	122.63
SD	72.4495	47.5214	48.6323	68.8248	85.9987	45.4072	60.5652	68.0654	105.511	100.655	106.224	60.7975				SD	40.5652	27.3112	31.6823	42.0947	48.1516	26.0961	39.4562	41.6302	59.077	57.8475	69.2015	37.185
Exp 2	168	111			265	214			267	161			116	12		Exp 2	75.4491	89.2283			119.012	172.026			214.63	129.421			52.0958	9.6463
	204	132			264	206			322	247			96	22			91.6168	106.109			118.563	165.595			258.842	198.553			43.1138	17.6849
	183	167			331	175			276	248			135	30			82.1856	134.244			148.653	140.675			221.865	199.357			60.6287	24.1158
	257	183			296	179			323	212			150	17			115.419	147.106			132.934	143.891			259.646	170.418			67.3653	13.6656
	211	157			350	210			330	180			132	13			94.7605	126.206			157.186	168.81			265.273	144.695			59.2814	10.4502
	266	181			312	260			331	68			171	26			119.461	145.498			140.12	209.003			266.077	54.6624			76.7964	20.9003
	258	62			318	446			371	97			135	25			115.868	49.8392			142.814	358.521			298.232	77.9743			60.6287	20.0965
	194	74			372	347			337	112			115				87.1257	59.4855			167.066	278.939			270.9	90.0322			51.6467
	263	97			169	166			267	41			112				118.114	77.9743			75.8982	133.441			214.63	32.9582			50.2994
		80			280	257							168					64.3087			125.749	206.592							75.4491
					216	212															97.006	170.418
Ave	222.667	124.4			288.455	242.909			313.778	209.6			133	0		Ave	100	100			129.545	195.265			252.233	168.489			59.7305	0
SD	38.4057	45.8359			58.9921	84.5097			35.9332	76.4097			24.4722	6.873		SD	17.2481	36.8456			26.4935	67.9338			28.8852	61.4226			10.9905	5.52492
Exp 3	285	152	169	247	303	299	144	225	329	172	123	211	116	14		Exp 3	134.118	108.228	134.984	132.369	142.588	212.896	115.016	120.579	154.824	122.468	98.2428	113.076	54.5882	9.96835
	183	160	135	149	219	117	119	310	376	232	171	240	118	23			86.1176	113.924	107.827	79.8499	103.059	83.307	95.0479	166.131	176.941	165.19	136.581	128.617	55.5294	16.3766
	244	100	117	217	197	102	116	295	256	208	155	313	115	18			114.824	71.2025	93.4505	116.292	92.7059	72.6266	92.6518	158.092	120.471	148.101	123.802	167.738	54.1176	12.8165
	244	166	73	196	297	262	86	149	282	165	148	214	104	29			114.824	118.196	58.3067	105.038	139.765	186.551	68.6901	79.8499	132.706	117.484	118.211	114.684	48.9412	20.6487
	165	160	132	124	191	326	124	227	360	175	177	191	108	25			77.6471	113.924	105.431	66.4523	89.8824	232.12	99.0415	121.651	169.412	124.604	141.374	102.358	50.8235	17.8006
	164	147			407	200	238	317	403	207	144	231	124	22			77.1765	104.668			191.529	142.405	190.096	169.882	189.647	147.389	115.016	123.794	58.3529	15.6646
	190	158			240	167	105	324	355	187	214	194	109	14			89.4118	112.5			112.941	118.908	83.8658	173.633	167.059	133.149	170.927	103.966	51.2941	9.96835
	225	82			296	267	247	237	351	228	168	234	140	21			105.882	58.3861			139.294	190.111	197.284	127.01	165.176	162.342	134.185	125.402	65.8824	14.9525
		139			350	198	177		348	240	44	163	90	20				98.9715			164.706	140.981	141.374		163.765	170.886	35.1438	87.3526	42.3529	14.2405
					197	239			319	176	125	269									92.7059	170.174			150.118	125.316	99.8403	144.159
					208	267															97.8824	190.111
					249	65															117.176	46.2816
					168	72															79.0588	51.2658
					285	216															134.118	153.797
					247	211															116.235	150.237
					302	286															142.118	203.639
					362																170.353
Ave	212.5	140.444	125.2	186.6	265.765	205.875	150.667	260.5	337.9	199	146.9	226	113.778	0		Ave	100	100	100	100	125.066	146.588	120.341	139.603	159.012	141.693	117.332	119.239	53.5425	0
SD	43.7232	29.4878	34.831	49.983	67.4023	81.419	57.9094	61.2162	43.4778	27.6687	44.906	42.5441	13.8454	4.89898		SD	20.5756	20.996	27.8203	26.7862	31.7187	57.9724	46.2535	32.8061	20.4602	19.7008	35.8674	22.7996	6.51547	3.4882
Mean of means	204.589	146.281	139.35	175.05	273.221	234.642	184.762	258.107	368.226	189.496	164.575	213.25	123.389	0		Mean of means	100	100	100	100	134.412	162.829	131.459	148.002	221.628	134.024	118.031	120.934	56.6365	0
SD	22.1514	24.8572	10.0056	8.16708	11.7047	10.314	24.109	1.69201	70.1594	25.0065	12.4981	9.01561	6.79608	0		SD	1.00486e-14	1.00486e-14	1.42109e-14	0	12.511	28.0901	15.724	11.8771	54.2318	38.8709	0.988092	2.39777	4.37562	0
N	3	3	2	2	3	3	2	2	3	3	2	2	2	2		N	3	3	2	2	3	3	2	2	3	3	2	2	2	2
n	27	27	11	13	37	34	16	15	26	28	19	13	19	16
post-fix sample loss
Cumulative percentage of regenerates with GRs
Cut 1	+ head	1/2 head	- head	- 0.5 mm		Cut 2	+ head	1/2 head	- head	- 0.5 mm		Cut 3	+ head	1/2 head	- head	- 0.5 mm		Cut 4	+ head	1/2 head	- head	- 0.5 mm
Exp 1	100	100	100	nd		Exp 1	100	100	100	nd		Exp 1	100	100	44.4444	nd		Exp 1	100	100	22.2222	nd
Exp 2	100	100	100	100		Exp 2	100	100	50	0		Exp 2	nd	nd	nd	nd		Exp 2	nd	nd	nd	nd
Exp 3	100	100	100	100		Exp 3	100	100	100	0		Exp 3	100	100	100	0		Exp 3	100	100	80	0
After 4th cut, match # proglottids and area of head
	+ head		1/2 head
	Proglottids	Head size (mm2)	Proglottids	Head size (mm2)
1	247	0.031	225	0.025
2	149	0.023	310	0.018
3	217	0.036	295	0.011
4	196	0.029	149	0.019
5	124	0.039	227	0.01
6	107	0.026	317	0.014
7	192	0.034	324	0.013
8	126	0.025	237	0.019
9			348	0.004
10			313	0.018
11			195	0.025
12			229	0.019
Ave		0.030375		0.01625
% Ave head area		100		53.4979

## Sheet: Fig. 4E-F
Regeneration after serial amputation: F-ara-EdU (3 dpa)
	F-ara-EdU+ cells				Area (mm2)				Normalized				Compared to + head
Exp	+ head	1/2 head	- head	-0.5 mm	+ head	1/2 head	- head	-0.5 mm	+ head	1/2 head	- head	-0.5 mm	+ head	1/2 head	- head	-0.5 mm		Mean of means
1	2610		4697	3331	0.277		0.355	0.342	9422.38		13231	9739.77	113.07		158.773	116.878		Exp	+ head	1/2 head	- head	-0.5 mm
	2019		2410	3973	0.218		0.242	0.341	9261.47		9958.68	11651	111.139		119.505	139.814		1	100		130.433	142.324
	2079		3643	3902	0.258		0.369	0.293	8058.14		9872.63	13317.4	96.6985		118.473	159.81		2	100	139.695	191.389	150.661
	1705		2865	3635	0.207		0.335	0.299	8236.71		8552.24	12157.2	98.8414		102.628	145.888		3	100	106.229	119.871	132.793
	1931		3147	2336	0.239		0.33	0.195	8079.5		9536.36	11979.5	96.9548		114.437	143.755		4	100	94.8513	126.499
	1558		4109	2875	0.215		0.292	0.252	7246.51		14071.9	11408.7	86.9589		168.864	136.906		Ave	100	113.592	142.048	141.926
	1999		3485	2758	0.249		0.297	0.241	8028.11		11734	11444	96.3382		140.809	137.329
			3889	3362			0.389	0.255			9997.43	13184.3			119.97	158.213		SD
Ave									8333.26		10869.3	11860.2						Exp	+ head	1/2 head	- head	-0.5 mm
2	2889	2264	6301	1731	0.212	0.158	0.273	0.104	13627.4	14329.1	23080.6	16644.2	104.401	109.777	176.823	127.513		1	9.12758		23.2648	13.5282
	2413	5648	5002	3346	0.148	0.217	0.219	0.178	16304.1	26027.6	22840.2	18797.8	124.907	199.401	174.981	144.012		2	23.2895	36.5905	20.5259	12.859
	1497	2695	5889	2986	0.168	0.155	0.225	0.156	8910.71	17387.1	26173.3	19141	68.2661	133.205	200.517	146.642		3	23.601	17.9764	10.2361	24.067
	2101	3473	4774	2458	0.158	0.154	0.234	0.125	13297.5	22551.9	20401.7	19664	101.874	172.773	156.3	150.648		4	6.92484	25.0194	38.8303
	1603	4435	7677	2059	0.159	0.177	0.296	0.098	10081.8	25056.5	25935.8	21010.2	77.2376	191.961	198.697	160.962
	3348	2685	6373	793	0.208	0.14	0.238	0.038	16096.2	19178.6	26777.3	20868.4	123.315	146.929	205.144	159.876		n
		2814	5963	3144		0.193	0.231	0.146		14580.3	25813.9	21534.2		111.702	197.763	164.976		Exp	+ head	1/2 head	- head	-0.5 mm
		1786	6862			0.132	0.238			13530.3	28831.9			103.657	220.885			1	7	0	8	8
		2347				0.175				13411.4				102.747				2	6	10	8	7
		3209				0.197				16289.3				124.795				3	7	9	5	6
Ave									13052.9	18234.2	24981.8	19665.7						4	6	9	5	0
3	2654	4983	5554	1135	0.211	0.268	0.3	0.052	12578.2	18593.3	18513.3	21826.9	84.246	124.534	123.998	146.192		SUM	26	28	26	21
	3441	4067	5124	410	0.24	0.285	0.309	0.026	14337.5	14270.2	16582.5	15769.2	96.0294	95.5785	111.066	105.619
	4589	3633	5236	694	0.3	0.249	0.276	0.043	15296.7	14590.4	18971	16139.5	102.454	97.723	127.064	108.099
	4804	4511	4433	1619	0.225	0.284	0.228	0.087	21351.1	15883.8	19443	18609.2	143.005	106.386	130.225	124.64
	2062	4960	3946	1175	0.198	0.362	0.247	0.054	10414.1	13701.7	15975.7	21759.3	69.7516	91.7707	107.002	145.739
	3012	4283		1541	0.224	0.269		0.062	13446.4	15921.9		24854.8	90.0612	106.642		166.472
	4067	4658			0.238	0.279			17088.2	16695.3			114.453	111.822
		2369				0.196				12086.7				80.9543
		6342				0.302				21000				140.653
Ave									14930.3	15860.4	17897.1	19826.5
4	2496	1674	4779		0.207	0.188	0.221		12058	8904.26	21624.4		102.006	75.3268	182.935
	2752	2828	3051		0.219	0.196	0.197		12566.2	14428.6	15487.3		106.306	122.06	131.017
	2418	1935	2477		0.2	0.211	0.225		12090	9170.62	11008.9		102.277	77.5801	93.1312
	2520	2176	3291		0.202	0.211	0.201		12475.2	10312.8	16373.1		105.536	87.2425	138.511
	2288	1511	2527		0.202	0.214	0.246		11326.7	7060.75	10272.4		95.82	59.7314	86.9004
	2113	2228			0.203	0.205			10408.9	10868.3			88.0552	91.9418
		2174				0.203				10709.4				90.5973
		3104				0.187				16598.9				140.421
		2417				0.188				12856.4				108.76
Ave									11820.8	11212.2	14953.2
Pooled ave													100	114.524	146.401	142.38
Pooled SD													16.4848	33.3782	38.4287	17.6079

## Sheet: Fig. 5C
Bcat1 RNAi
Single injection of dsRNA throughout GR, 2 mm amputation, 7 dpa
	Worm Length (mm)
Exp	UN	GFP RNAi	Bcat1 RNAi				Worm Length (mm)
1	6.015	8.631	1.499			Exp	UN	GFP RNAi	Bcat RNAi
	17.109	7.842	1.666			1	11.764	12.6491	1.59937
	11.942	13.386	1.545			2	10.4855	12.7519	1.95114
	12.638	10.948	1.388			3	9.20237	9.36138	2.44563
	12.834	10.359	1.567			Mean of Means	10.484	11.5875	1.99871
	12.107	17.947	1.689			SD	1.28081	1.92853	0.425126
	9.716	13.954	1.762
	11.751	18.126	1.679				n
Average	11.764	12.6491	1.59937			Exp	UN	GFP RNAi	Bcat RNAi
SD	3.11385	3.92249	0.1219			1	8	8	8
2	7.257	15.046	1.807			2	8	8	7
	8.633	15.398	1.614			3	8	8	8
	10.663	13.63	1.755			SUM	24	24	23
	15.524	10.548	2.196
	12.017	16.028	2.334
	11.369	13.451	1.968
	11.155	12.911	1.984
	7.266	5.003	7.918	removed after outlier analysis
Average	10.4855	12.7519	1.95114
SD	2.75713	3.56942	0.25193
3	11.319	13.165	2.273
	12.385	7.129	2.409
	3.46	9.341	2.285
	11.193	12.411	2.276
	5.854	9.155	2.571
	11.429	10.192	2.118
	10.395	6.316	2.485
	7.584	7.182	3.148
Average	9.20237	9.36138	2.44563
SD	3.20173	2.49308	0.317052

[truncated: 11 more sheets: Fig. 5D, Fig. 5E-F, Fig. 6D,F, Fig. 7, Fig. S2, Fig. S3B, Fig. S7B-C, Fig. S7D, Fig. S7E, Fig. S7G, Fig. S8B]
